# Supplementary material for: A High-Density Nanoporous SERS Substrate Prepared by Facile One-Step Anodization for P-Hydroxybenzoic Acid Detection
Source: Sensors (Basel). 2026 Jun 25;26(13):4048. doi: 10.3390/s26134048 (PMC13363926; doi:10.3390/s26134048)
Supplement: Supplementary file 1 [file sensors-26-04048-s001.zip]

Archive with 1 entries (1 files):
- sensors-4310386-supplementary.pdf
